# Supplementary material for: Longitudinal analysis of step counts in Parkinson’s disease patients: insights from a web-based application and generalized additive model
Source: PeerJ. 2025 May 29;13:e19519. doi: 10.7717/peerj.19519 (PMC12126969; doi:10.7717/peerj.19519)
Supplement: Supplemental Information 1 [file peerj-13-19519-s001.r]

setwd("C:/Users/yuang/OneDrive/2023papers/longitudinal/parkinson/pdshiny")


library(shiny)
library(shinydashboard)
library(dplyr)
library(purrr)
library(rlang)
library(stringr)
library(DT)
library(r2d3)
library(nycflights13)
library(hrbrthemes)
library(RColorBrewer)
############################################################################################
pd90 = read.csv("pd90.csv")
pd90$COVID_STATUS = as.factor(pd90$COVID_STATUS_OL)
pd90$Handed = as.factor(pd90$HANDED)
pd90$sum_dadpd = as.factor(pd90$sum_dadpd)
pd90$sum_mompd = as.factor(pd90$sum_mompd)


unique_group2 = pd90 %>% group_by(num_aggregate_days90,SEX) %>% 
  summarise(stepsbyallage=sum(sumsteps90,na.rm=TRUE), .groups = 'drop') %>% as.data.frame()


ggplot(unique_group2, aes(x=num_aggregate_days90, y=stepsbyallage, fill=SEX)) + 
  geom_bar(stat = "identity")


pd90 %>% group_by(num_aggregate_days90,SEX) %>% 
  summarise(stepsbyallage=sum(sumsteps90,na.rm=TRUE), .groups = 'drop') %>% as.data.frame() %>% 
  ggplot(aes(x=num_aggregate_days90, y=stepsbyallage, fill=SEX)) + 
  geom_bar(stat = "identity")


pd90 %>% group_by(num_aggregate_days90,gender) %>% 
  summarise(stepsbyallage=sum(sumsteps90,na.rm=TRUE), .groups = 'drop') %>% as.data.frame() %>% 
  ggplot(aes(x = num_aggregate_days90, y = stepsbyallage)) + 
  geom_bar(stat = "identity")+ facet_wrap(~gender)


####################################  gender group 
p <- ggplot(data = pd90, aes(y = sumsteps90, x = num_aggregate_days90, group = subject)) + geom_line(aes(color = gender)) +
  scale_color_manual(values =  c('Female' = "#69b3a2", 'Male' = "#7D7D7D")) + 
  facet_grid(. ~ pd90$gender) + theme(legend.position="none")
p

p_chg <- ggplot(data = pd90, aes(y = CHG, x = num_aggregate_days90, group = subject)) + geom_line(aes(color = gender)) +
  scale_color_manual(values =  c('Female' = "#69b3a2", 'Male' = "#7D7D7D")) + 
  facet_grid(. ~ pd90$gender) + theme(legend.position="none")
p_chg

###################################################  COHORT_DEFINITION
p <- ggplot(data = pd90, aes(y = sumsteps90, x = num_aggregate_days90, group = subject)) + geom_line(aes(color = COHORT_DEFINITION)) +
  scale_color_manual(values =  c("Healthy Control" = "#69b3a2", "Parkinson's Disease" = "#7D7D7D")) + 
  facet_grid(. ~ pd90$COHORT_DEFINITION) + theme(legend.position="none")
p

p_chg <- ggplot(data = pd90, aes(y = CHG, x = num_aggregate_days90, group = subject)) + geom_line(aes(color = COHORT_DEFINITION)) +
  scale_color_manual(values =  c("Healthy Control" = "#69b3a2", "Parkinson's Disease" = "#7D7D7D")) + 
  facet_grid(. ~ pd90$COHORT_DEFINITION) + theme(legend.position="none")
p_chg
################################


################################
################################
################################
################################

ui <- dashboardPage(
  dashboardHeader(
    title = "Step Count Analysis for PPMI Parkinson Patients",
    titleWidth = 500
  ),
  dashboardSidebar(
    selectInput(
      inputId = "timeinterval",
      label = "Time Interval:",
      choices = c("Weekly", "Daily", "Biweekly"),
      selected = "Weekly",
      #width = 200,
      size = 3,
      selectize = FALSE
    ),
    br(),br(), br(),br(), br(), br(), br(),
    br(),br(), br(),br(), br(), br(), br(),
    br(),br(), br(),br(), br(), br(), br(),
    br(),br(), br(),br(), br(), br(), br(),
    br(),br(), br(),br(), br(), br(), br(),
    br(),br(), br(),br(), br(), br(), br(), br(), br(),
    h3("Contact:", align = "center"), 
    h4("Yishu Gong", align = "center"),
    h5("yishugong@hsph.harvard.edu", align = "center"),
    h4("Yuan Gu", align = "center"), 
    h5("uwin@gwu.edu", align = "center")
  ),
  
  dashboardBody(
    tabsetPanel(
      #id = "tabs",
      tabPanel(
        title = "Stepcount displays",
        fluidRow(style = "background-color:#e6ffff;",
                 box(style = "background-color:#e6ffff;",
                     title = "Histogram by subgroups", 
                     status = "primary", solidHeader = TRUE, 
                     width = 6,
                     selectInput(inputId = "groupinput",
                                 label = "Histogram1",
                                 choices = c("gender" ,"COVID_STATUS"), 
                                 selected = "gender"),
                     plotOutput("hist_group", height=200)
                 ),
                 box(
                   title = "Histogram by subgroups", 
                   status = "primary", solidHeader = TRUE, 
                   width = 6,
                   selectInput(inputId = "groupinput2",
                               label = "Histogram2",
                               choices = c("HANDED" ,"sum_dadpd", "sum_mompd"), 
                               selected = "HANDED"),
                   plotOutput("hist_group2", height=200)
                 ),
                 
                 
        ),
        fluidRow(style = "background-color:#e6ffff;height:40px"),
        fluidRow(
          column(
            width = 12,
            selectInput(inputId = "trajectoryinput",
                        label = "trajectory over time",
                        choices = c("steps" ,"change from baseline"), 
                        selected = "steps"),
            plotOutput(outputId ="trajectory", height = 350))
          
        ),
        fluidRow(style = "background-color:#e6ffff;height:40px"),
        fluidRow(
          column(
            width = 12,
            selectInput(inputId = "groupcompare",
                        label = "trajectory over time",
                        choices = c("boxplot" ,"smoothingtrend"), 
                        selected = "boxplot"),
            plotOutput(outputId ="box1", height = 350))
          
        )
      )
    )
  )
)


server <- function(input, output, session) {
  dfall <- reactive({
    pd90
  })
  
  output$hist_group <- renderPlot({
    
    if (input$groupinput == "gender") {
      pd90 %>% group_by(num_aggregate_days90,gender) %>% 
        summarise(stepsbyallage=sum(sumsteps90,na.rm=TRUE), .groups = 'drop') %>% as.data.frame() %>% 
        ggplot(aes(x=num_aggregate_days90, y=stepsbyallage, fill=gender)) + 
        geom_bar(stat = "identity") + theme(legend.position="top") +
        scale_fill_discrete(labels=c('Male', 'Female')) +   
        scale_fill_manual(values = c("Male" = "#69b3a2", "Female" = "#32527B"))
    } else {
      pd90 %>% group_by(num_aggregate_days90,COVID_STATUS) %>% 
        summarise(stepsbyallage=sum(sumsteps90,na.rm=TRUE), .groups = 'drop') %>% as.data.frame() %>% 
        ggplot(aes(x=num_aggregate_days90, y=stepsbyallage, fill=COVID_STATUS)) + 
        geom_bar(stat = "identity") + theme(legend.position="top")  +
        theme(legend.key.height= unit(0.4, 'cm'),
              legend.key.width= unit(0.4, 'cm')) +  
        scale_fill_manual(values = c("#69b3a2", "#32527B", "lightblue", "orange", "gray"))
      
    }
    
  })
  
  
  
  output$hist_group2 <- renderPlot({
    
    if (input$groupinput2 == "HANDED") {
      pd90 %>% group_by(num_aggregate_days90,Handed) %>% 
        summarise(stepsbyallage=sum(sumsteps90,na.rm=TRUE), .groups = 'drop') %>% as.data.frame() %>% 
        ggplot(aes(x=num_aggregate_days90, y=stepsbyallage, fill=Handed)) + 
        geom_bar(stat = "identity")  + theme(legend.position="top") +
        scale_fill_discrete(labels=c('Right', 'Left', "Both")) +  
        scale_fill_manual(values = c("#69b3a2", "#32527B", "lightblue"))
      
    } else if (input$groupinput2 == "sum_dadpd") {
      pd90 %>% group_by(num_aggregate_days90,sum_dadpd) %>% 
        summarise(stepsbyallage=sum(sumsteps90,na.rm=TRUE), .groups = 'drop') %>% as.data.frame() %>% 
        ggplot(aes(x=num_aggregate_days90, y=stepsbyallage, fill=sum_dadpd)) + 
        geom_bar(stat = "identity")  + theme(legend.position="top") +  
        scale_fill_manual(values = c("#69b3a2", "#32527B", "lightblue", "gray"))
      
    } else {
      pd90 %>% group_by(num_aggregate_days90,sum_mompd) %>% 
        summarise(stepsbyallage=sum(sumsteps90,na.rm=TRUE), .groups = 'drop') %>% as.data.frame() %>% 
        ggplot(aes(x=num_aggregate_days90, y=stepsbyallage, fill=sum_mompd)) + 
        geom_bar(stat = "identity")  + theme(legend.position="top") +  
        scale_fill_manual(values = c("#69b3a2", "#32527B", "lightblue"))
      
    }
    
  })
  
  
  output$trajectory <- renderPlot({
    if (input$trajectoryinput == "steps"){
      ggplot(data = dfall(), aes(y = sumsteps90, x = num_aggregate_days90, group = subject)) + geom_line(aes(color = COHORT_DEFINITION)) +
        scale_color_manual(values =  c("Healthy Control" = "#69b3a2", "Parkinson's Disease" = "#7D7D7D")) + 
        facet_grid(. ~ pd90$COHORT_DEFINITION) + theme(legend.position="none") 
      
    } else {
      ggplot(data = dfall(), aes(y = CHG, x = num_aggregate_days90, group = subject)) + geom_line(aes(color = COHORT_DEFINITION)) +
        scale_color_manual(values =  c("Healthy Control" = "#69b3a2", "Parkinson's Disease" = "#7D7D7D")) + 
        facet_grid(. ~ pd90$COHORT_DEFINITION) + theme(legend.position="none") 
    }
  })
  
  output$box1 <- renderPlot({
    if (input$groupcompare == "boxplot"){
      dfall() %>%
        ggplot(aes(x = as.factor(num_aggregate_days90), y = sumsteps90, fill = COHORT_DEFINITION)) + geom_boxplot(alpha=0.7)  +
        scale_x_discrete(name = "Time")  + scale_fill_manual(values=c("#69b3a2", "#7D7D7D")) + theme(legend.position="top") 
    } else {
      
      dfall() %>% ggplot(aes(x=num_aggregate_days90, y=sumsteps90, color = COHORT_DEFINITION)) + 
     stat_smooth(method = "loess", size=1) + theme(legend.position="top") 
      
    }

  })
  
  
}

shinyApp(ui, server)
